# Supplementary material for: ﻿Pseudobaorangia (Boletaceae, Boletales), a new genus for Boletuslakhanpalii
Source: MycoKeys. 2025 Jul 10;119:281–94. doi: 10.3897/mycokeys.119.144869 (PMC12272083; doi:10.3897/mycokeys.119.144869)
Supplement: XML Treatment for Pseudobaorangia [file mycokeys.119.144869-treatment1.xml]

<!DOCTYPE tp:taxon-treatment
  PUBLIC "-//TaxonX//DTD Taxonomic Treatment Publishing DTD v0 20100105//EN" "tax-treatment-NSO.dtd">
<tp:taxon-treatment xmlns:tp="http://www.plazi.org/taxpub"><tp:treatment-meta><kwd-group><label>Taxon classification</label><kwd>
                <named-content content-type="kingdom">Fungi</named-content>
              </kwd><kwd>
                <named-content content-type="order">Boletales</named-content>
              </kwd><kwd>
                <named-content content-type="family">Boletaceae</named-content>
              </kwd></kwd-group><mixed-citation publication-type="journal"><person-group><name><surname>Zhou</surname><given-names>Fan</given-names></name><name><surname>Zhang</surname><given-names>Junbo</given-names></name><name><surname>Liu</surname><given-names>Shaoxiong</given-names></name><name><surname>Liu</surname><given-names>Qimeng</given-names></name><name><surname>Luo</surname><given-names>Xi</given-names></name><name><surname>Luo</surname><given-names>Xiaokun</given-names></name><name><surname>Wang</surname><given-names>Lei</given-names></name><name><surname>Liu</surname><given-names>Chunli</given-names></name><name><surname>Guo</surname><given-names>Xiang</given-names></name><name><surname>Feng</surname><given-names>Yunli</given-names></name><name><surname>Sun</surname><given-names>Dafeng</given-names></name><name><surname>Hua</surname><given-names>Rong</given-names></name></person-group><article-title>﻿<italic><tp:taxon-name><tp:taxon-name-part taxon-name-part-type="genus" reg="Pseudobaorangia">Pseudobaorangia</tp:taxon-name-part></tp:taxon-name></italic> (<tp:taxon-name><tp:taxon-name-part taxon-name-part-type="family">Boletaceae</tp:taxon-name-part></tp:taxon-name>, <tp:taxon-name><tp:taxon-name-part taxon-name-part-type="order">Boletales</tp:taxon-name-part></tp:taxon-name>), a new genus for <italic><tp:taxon-name><tp:taxon-name-part taxon-name-part-type="genus" reg="Boletus">Boletus</tp:taxon-name-part><tp:taxon-name-part taxon-name-part-type="species" reg="lakhanpalii">lakhanpalii</tp:taxon-name-part></tp:taxon-name></italic></article-title><source>MycoKeys</source><day>10</day><month>07</month><year>2025</year><volume>119</volume><fpage>281</fpage><lpage>294</lpage><pub-id pub-id-type="doi">10.3897/mycokeys.119.144869</pub-id></mixed-citation></tp:treatment-meta><tp:nomenclature><label>﻿</label><tp:taxon-name>
              <object-id xmlns:xlink="http://www.w3.org/1999/xlink" content-type="arpha" xlink:type="simple">168102BA-70AA-5362-BD86-A91B33D08E00</object-id>
              <tp:taxon-name-part taxon-name-part-type="genus" reg="Pseudobaorangia">Pseudobaorangia</tp:taxon-name-part>
              <object-id xmlns:xlink="http://www.w3.org/1999/xlink" xlink:type="simple">Fungal Names: FN 571906</object-id>
            </tp:taxon-name><tp:taxon-authority>D.F. Sun, R. Hua, F. Zhou &amp; J.B. Zhang</tp:taxon-authority><tp:taxon-status xmlns:xlink="http://www.w3.org/1999/xlink" xlink:type="simple">gen. nov.</tp:taxon-status></tp:nomenclature><tp:treatment-sec sec-type="etymology" id="SECID0EQ3BG"><title>Etymology.</title><p>The epithet “<italic>Pseudobaorangia</italic>” indicates a close phylogenetic relationship with <italic>Baorangia</italic>.</p></tp:treatment-sec><tp:treatment-sec sec-type="diagnosis" id="SECID0EE4BG"><title>Diagnosis.</title><p><bold><italic>Basidiomata</italic></bold> xerocomoid, with tubular hymenophore. <bold><italic>Pileus</italic></bold> hemispherical to convex when young, applanate to depressed when mature; surface dry, tomentose, cracking into scales with age, pale yellow brown; <bold><italic>margin</italic></bold> enrolled when young; <bold><italic>context</italic></bold> white to pale yellowish-white, quickly turning blue when injured. <bold><italic>Hymenophore</italic></bold> slightly depressed to decurrent at stipe apex; <bold><italic>pores</italic></bold> compound, labyrinthoid when young then angular to irregular when mature, quickly changing blue when bruised; <bold><italic>tubes</italic></bold> orange-yellow to yellow-brown, turning blue when damaged. <bold><italic>Stipe</italic></bold> pruinose when young, smooth with spots in age, clavate, solid, greyish-brown to dark red; <bold><italic>context</italic></bold> orange-yellow to reddish-brown to greyish brown from the apex down to the base, unchanging when cut; <bold><italic>basal mycelium</italic></bold> yellow to pale grey. <bold><italic>Basidiospores</italic></bold> smooth, thin walled, subellipsoid to amygdaloid, greyish-yellow in water; <bold><italic>cheilocystidia</italic></bold> uncommon, subclavate to fusiform with blunt apex. <bold><italic>Pleurocystidia</italic></bold> uncommon, clavate to subfusiform or fusiform with slender apex.</p></tp:treatment-sec><tp:treatment-sec sec-type="type species" id="SECID0ET5BG"><title>Type species.</title><p><italic><tp:taxon-name><tp:taxon-name-part taxon-name-part-type="genus" reg="Boletus">Boletus</tp:taxon-name-part><tp:taxon-name-part taxon-name-part-type="species" reg="lakhanpalii">lakhanpalii</tp:taxon-name-part></tp:taxon-name></italic> K. Das, D. Chakraborty, A. Baghela, S.K. Singh &amp; B.T. M. Dentinger.</p></tp:treatment-sec></tp:taxon-treatment>
