# Supplementary material for: ﻿Pseudobaorangia (Boletaceae, Boletales), a new genus for Boletuslakhanpalii
Source: MycoKeys. 2025 Jul 10;119:281–94. doi: 10.3897/mycokeys.119.144869 (PMC12272083; doi:10.3897/mycokeys.119.144869)
Supplement: XML Treatment for Pseudobaorangia lakhanpalii [file mycokeys.119.144869-treatment2.xml]

<!DOCTYPE tp:taxon-treatment
  PUBLIC "-//TaxonX//DTD Taxonomic Treatment Publishing DTD v0 20100105//EN" "tax-treatment-NSO.dtd">
<tp:taxon-treatment xmlns:tp="http://www.plazi.org/taxpub"><tp:treatment-meta><kwd-group><label>Taxon classification</label><kwd>
                <named-content content-type="kingdom">Fungi</named-content>
              </kwd><kwd>
                <named-content content-type="order">Boletales</named-content>
              </kwd><kwd>
                <named-content content-type="family">Boletaceae</named-content>
              </kwd></kwd-group><mixed-citation publication-type="journal"><person-group><name><surname>Zhou</surname><given-names>Fan</given-names></name><name><surname>Zhang</surname><given-names>Junbo</given-names></name><name><surname>Liu</surname><given-names>Shaoxiong</given-names></name><name><surname>Liu</surname><given-names>Qimeng</given-names></name><name><surname>Luo</surname><given-names>Xi</given-names></name><name><surname>Luo</surname><given-names>Xiaokun</given-names></name><name><surname>Wang</surname><given-names>Lei</given-names></name><name><surname>Liu</surname><given-names>Chunli</given-names></name><name><surname>Guo</surname><given-names>Xiang</given-names></name><name><surname>Feng</surname><given-names>Yunli</given-names></name><name><surname>Sun</surname><given-names>Dafeng</given-names></name><name><surname>Hua</surname><given-names>Rong</given-names></name></person-group><article-title>﻿<italic><tp:taxon-name><tp:taxon-name-part taxon-name-part-type="genus" reg="Pseudobaorangia">Pseudobaorangia</tp:taxon-name-part></tp:taxon-name></italic> (<tp:taxon-name><tp:taxon-name-part taxon-name-part-type="family">Boletaceae</tp:taxon-name-part></tp:taxon-name>, <tp:taxon-name><tp:taxon-name-part taxon-name-part-type="order">Boletales</tp:taxon-name-part></tp:taxon-name>), a new genus for <italic><tp:taxon-name><tp:taxon-name-part taxon-name-part-type="genus" reg="Boletus">Boletus</tp:taxon-name-part><tp:taxon-name-part taxon-name-part-type="species" reg="lakhanpalii">lakhanpalii</tp:taxon-name-part></tp:taxon-name></italic></article-title><source>MycoKeys</source><day>10</day><month>07</month><year>2025</year><volume>119</volume><fpage>281</fpage><lpage>294</lpage><pub-id pub-id-type="doi">10.3897/mycokeys.119.144869</pub-id></mixed-citation></tp:treatment-meta><tp:nomenclature><label>﻿</label><tp:taxon-name>
              <object-id xmlns:xlink="http://www.w3.org/1999/xlink" content-type="arpha" xlink:type="simple">51BB53A4-1281-5559-8402-FF158F7FD06A</object-id>
              <tp:taxon-name-part taxon-name-part-type="genus" reg="Pseudobaorangia">Pseudobaorangia</tp:taxon-name-part>
              <tp:taxon-name-part taxon-name-part-type="species" reg="lakhanpalii">lakhanpalii</tp:taxon-name-part>
              <object-id xmlns:xlink="http://www.w3.org/1999/xlink" xlink:type="simple">Fungal Names: FN 571907</object-id>
            </tp:taxon-name><tp:taxon-authority>(K. Das, D. Chakraborty, A. Baghela, S.K. Singh &amp; B.T. M. Dentinger,) D.F. Sun, R. Hua, F. Zhou &amp; J.B. Zhang</tp:taxon-authority><tp:taxon-status xmlns:xlink="http://www.w3.org/1999/xlink" xlink:type="simple">comb. nov.</tp:taxon-status><xref ref-type="fig" rid="F2">Figs 2</xref><xref ref-type="fig" rid="F3">, 3</xref></tp:nomenclature><tp:treatment-sec sec-type="Basionym" id="SECID0EWAAI"><title>Basionym.</title><p><italic><tp:taxon-name><tp:taxon-name-part taxon-name-part-type="genus" reg="Boletus">Boletus</tp:taxon-name-part><tp:taxon-name-part taxon-name-part-type="species" reg="lakhanpalii">lakhanpalii</tp:taxon-name-part></tp:taxon-name></italic> K. Das, D. Chakraborty, A. Baghela, S.K. Singh &amp; B.T. M. Dentinger, Sydowia 67: 14, 2015.</p></tp:treatment-sec><tp:treatment-sec sec-type="description" id="SECID0EHBAI"><title>Description.</title><p><bold><italic>Pileus</italic></bold> 3–5 cm in diameter, greyish-brown (7E3) to deep yellow brown (5E3), hemispherical to convex when young, applanate to depressed at maturity, surface dry, with a pale yellowish-brown (5C3) tomentum and pale yellowish-white (4A2) margin slightly enrolled when young, tending to crack into scales with age; <bold><italic>context</italic></bold> up to 9 mm at the centre of pileus when mature, white (1A1) to light yellowish-white (2A2), quickly turning blue when cut. <bold><italic>Hymenophore</italic></bold> slightly depressed and decurrent at stipe apex; <bold><italic>pores</italic></bold> labyrinthine when young, angular to irregularly arranged when mature, 1–2 per mm, light orange-yellow (4A3) to orange-yellow (4A5), quickly bluing when touched; <bold><italic>tubes</italic></bold> 3–6 mm long (in age), orange-yellow (4A3) to yellow-brown (4D3), turning blue when damaged. <bold><italic>Stipe</italic></bold> 3–5 × 0.5–1.2 cm, clavate, central, solid, surface pruinose or tiny dots, greyish-brown (1F4) to dark red (9E3); <bold><italic>context</italic></bold> is orange-yellow (5B3) to reddish-brown (8D3) to greyish-brown (8E2) from apex to the base, no reaction when cut; <bold><italic>basal mycelium</italic></bold> yellow (5A2) to pale grey (5B1). <bold><italic>Odour</italic></bold> indistinct.</p><fig id="F2" position="float" orientation="portrait"><object-id xmlns:xlink="http://www.w3.org/1999/xlink" content-type="doi" xlink:type="simple">10.3897/mycokeys.119.144869.figure2</object-id><object-id xmlns:xlink="http://www.w3.org/1999/xlink" content-type="arpha" xlink:type="simple">C18F2EFE-626B-5050-A5B1-CE0CFBB170E3</object-id><label>Figure 2.</label><caption><p>Basidiomata of <italic><tp:taxon-name><tp:taxon-name-part taxon-name-part-type="genus" reg="Pseudobaorangia">Pseudobaorangia</tp:taxon-name-part><tp:taxon-name-part taxon-name-part-type="species" reg="lakhanpalii">lakhanpalii</tp:taxon-name-part></tp:taxon-name></italic>. <bold>A, B.</bold> KEF13271; <bold>C, D.</bold> KEF13272. Scale bars: 1 cm. Photos by F. Zhou.</p></caption><graphic xmlns:xlink="http://www.w3.org/1999/xlink" xlink:href="mycokeys-119-281-g002.jpg" position="float" orientation="portrait" xlink:type="simple" id="oo_1371190.jpg"><uri content-type="original_file" xlink:type="simple">https://binary.pensoft.net/fig/1371190</uri></graphic></fig><p><bold><italic>Basidia</italic></bold> four-spored, 32.7–48 × 9.8–12.7 μm, clavate, thin-walled, hyaline to pale grey in water, sterigmata 3–6.6 μm long. <bold><italic>Basidiospores</italic></bold> [100/3/2] (8.8–)9.3–12.3(–13.3) × (4.1–)4.5–5.5(–6) μm, <italic>Q</italic> = (1.6–)1.7–2.5(–2.7), <italic>Qm</italic> = 2.17 ± 0.22, smooth, thin-walled, subellipsoid to amygdaliform, greyish-yellow in water. <bold><italic>Hymenophoral trama</italic></bold> composed of 4.6–9.5 μm wide, slightly thick-walled interwoven hyphae, hyaline to pale grey in water. <bold><italic>Cheilocystidia</italic></bold> 27.1–46.4 × 8.4–10.7 μm, uncommon, thin-walled, smooth, subclavate to fusiform with blunt apex, hyaline to pale grey in water. <bold><italic>Pleurocystidia</italic></bold> 38.8–62.5 × 8.5–9.8 μm, uncommon, thin-walled, smooth, clavate to subfusiform or fusiform with slender apex, hyaline to pale grey in water. <bold><italic>Pileipellis</italic></bold> a trichoderm composed of interwoven thin-walled hyphae with a diameter of 3.5–6.3 μm, 66–135 μm thick, hyaline to greyish-brown in water; <bold><italic>terminal cells</italic></bold> clavate or subcylindrical with blunt apex, 10.3–24.9 × 3.6–5.7 μm. <bold><italic>Pileus trama</italic></bold> composed of 3.5–7.6 μm wide, hyaline to pale grey, thin-walled hyphae. <bold><italic>Stipitipellis</italic></bold> 40–86 μm thick, clavate, ventricose and subcylindrical terminal cells (19–45 × 4.5–9.5 μm) with rounded apex, hyaline to greyish-brown to yellowish-brown hyphae in water; <bold><italic>stipe trama</italic></bold> composed of 2.5–6 µm wide, parallel and hyaline hyphae. <bold><italic>Clamp connections</italic></bold> absent.</p><fig id="F3" position="float" orientation="portrait"><object-id xmlns:xlink="http://www.w3.org/1999/xlink" content-type="doi" xlink:type="simple">10.3897/mycokeys.119.144869.figure3</object-id><object-id xmlns:xlink="http://www.w3.org/1999/xlink" content-type="arpha" xlink:type="simple">54E3A69E-58AE-58A3-89F7-67AA82663959</object-id><label>Figure 3.</label><caption><p>Microstructure of <italic><tp:taxon-name><tp:taxon-name-part taxon-name-part-type="genus" reg="Pseudobaorangia">Pseudobaorangia</tp:taxon-name-part><tp:taxon-name-part taxon-name-part-type="species" reg="lakhanpalii">lakhanpalii</tp:taxon-name-part></tp:taxon-name></italic> (KEF13271). <bold>a.</bold> Basidia; <bold>b.</bold> Cheilocystidia; <bold>c.</bold> Basidiospores; <bold>d.</bold> Pleurocystidia; <bold>e.</bold> Pileipellis. Scale bars: 6 μm. Drawings by F. Zhou.</p></caption><graphic xmlns:xlink="http://www.w3.org/1999/xlink" xlink:href="mycokeys-119-281-g003.jpg" position="float" orientation="portrait" xlink:type="simple" id="oo_1371191.jpg"><uri content-type="original_file" xlink:type="simple">https://binary.pensoft.net/fig/1371191</uri></graphic></fig></tp:treatment-sec><tp:treatment-sec sec-type="distribution" id="SECID0EWFAI"><title>Distribution.</title><p>Only found in Yunnan Province, China and Sikkim, India.</p></tp:treatment-sec><tp:treatment-sec sec-type="habitat" id="SECID0E2FAI"><title>Habitat.</title><p>Mixed forest of <italic><tp:taxon-name><tp:taxon-name-part taxon-name-part-type="genus" reg="Abies">Abies</tp:taxon-name-part><tp:taxon-name-part taxon-name-part-type="species" reg="georgei">georgei</tp:taxon-name-part></tp:taxon-name></italic> and <italic><tp:taxon-name><tp:taxon-name-part taxon-name-part-type="genus" reg="Quercus">Quercus</tp:taxon-name-part><tp:taxon-name-part taxon-name-part-type="species" reg="guyavifolia">guyavifolia</tp:taxon-name-part></tp:taxon-name></italic>.</p></tp:treatment-sec><tp:treatment-sec sec-type="material" id="SECID0EXGAI"><title>Specimens examined.</title><p>China • Yunnan Province: Diqing Tibetan Autonomous Prefecture, Deqin County, Shengping Town, Quzonggong, Baima Snow Mountain Nature Reserve; 13 August 2024; <named-content xmlns:xlink="http://www.w3.org/1999/xlink" content-type="dwc:verbatimCoordinates" xlink:type="simple"><named-content content-type="geo-json" specific-use="{&#34;type&#34;:&#34;Point&#34;,&#34;coordinates&#34;:[99.055333,28.327333]}" id="NCID0EAHAI" xlink:type="simple">28°19.64'N, 99°3.32'E</named-content></named-content>; elev. 3830 m; F. Zhou; 813-75 (KEF13271); • same location; 13 August 2024; <named-content xmlns:xlink="http://www.w3.org/1999/xlink" content-type="dwc:verbatimCoordinates" xlink:type="simple"><named-content content-type="geo-json" specific-use="{&#34;type&#34;:&#34;Point&#34;,&#34;coordinates&#34;:[99.055667,28.327167]}" id="NCID0EIHAI" xlink:type="simple">28°19.63'N, 99°3.34'E</named-content></named-content>; elev. 3830 m; F. Zhou; 813-78 (KEF13272).</p></tp:treatment-sec><tp:treatment-sec sec-type="GenBank accession numbers" id="SECID0ENHAI"><title>GenBank accession numbers.</title><p><abbrev xmlns:xlink="http://www.w3.org/1999/xlink" xlink:title="internal transcribed spacer region" id="ABBRID0ETHAI" xlink:type="simple">ITS</abbrev> = <ext-link xmlns:xlink="http://www.w3.org/1999/xlink" ext-link-type="gen" xlink:href="PQ773312" xlink:type="simple">PQ773312</ext-link>, <abbrev xmlns:xlink="http://www.w3.org/1999/xlink" xlink:title="large ribosomal subunit sequence region" id="ABBRID0E3HAI" xlink:type="simple">nrLSU</abbrev> = <ext-link xmlns:xlink="http://www.w3.org/1999/xlink" ext-link-type="gen" xlink:href="PQ773310" xlink:type="simple">PQ773310</ext-link>, <italic><abbrev xmlns:xlink="http://www.w3.org/1999/xlink" xlink:title="RNA polymerase II second largest subunit gene" id="ABBRID0EGIAI" xlink:type="simple">RPB2</abbrev></italic> = <ext-link xmlns:xlink="http://www.w3.org/1999/xlink" ext-link-type="gen" xlink:href="PQ824861" xlink:type="simple">PQ824861</ext-link>, <italic><abbrev xmlns:xlink="http://www.w3.org/1999/xlink" xlink:title="translation elongation factor 1-α gene" id="ABBRID0EQIAI" xlink:type="simple">TEF1-α</abbrev></italic> = <ext-link xmlns:xlink="http://www.w3.org/1999/xlink" ext-link-type="gen" xlink:href="PQ824859" xlink:type="simple">PQ824859</ext-link> (KEF13271); <abbrev xmlns:xlink="http://www.w3.org/1999/xlink" xlink:title="internal transcribed spacer region" id="ABBRID0EZIAI" xlink:type="simple">ITS</abbrev> = <ext-link xmlns:xlink="http://www.w3.org/1999/xlink" ext-link-type="gen" xlink:href="PQ773313" xlink:type="simple">PQ773313</ext-link>, <abbrev xmlns:xlink="http://www.w3.org/1999/xlink" xlink:title="large ribosomal subunit sequence region" id="ABBRID0ECJAI" xlink:type="simple">nrLSU</abbrev> = <ext-link xmlns:xlink="http://www.w3.org/1999/xlink" ext-link-type="gen" xlink:href="PQ773311" xlink:type="simple">PQ773311</ext-link>, TEF<italic>1-α</italic> = <ext-link xmlns:xlink="http://www.w3.org/1999/xlink" ext-link-type="gen" xlink:href="PQ824860" xlink:type="simple">PQ824860</ext-link> (KEF13272).</p></tp:treatment-sec></tp:taxon-treatment>
